# Supplementary material for: HPV and Cytology Testing in Women Undergoing 9-Valent HPV Opportunistic Vaccination: A Single-Cohort Follow Up Study
Source: Vaccines (Basel). 2021 Jun 12;9(6):643. doi: 10.3390/vaccines9060643 (PMC8231148; doi:10.3390/vaccines9060643)
Supplement: Supplementary file 1 [file vaccines-09-00643-s001.zip]

Archive with 1 entries (1 files):
- vaccines-1219557-supplementary.pdf
